# Supplementary material for: Halogenated 3-Nitro-2H-Chromenes as Potential Agents Against Multidrug-Resistant Bacteria
Source: Antibiotics (Basel). 2025 Feb 21;14(3):218. doi: 10.3390/antibiotics14030218 (PMC11939745; doi:10.3390/antibiotics14030218)
Supplement: Supplementary file 1 [file antibiotics-14-00218-s001.zip]

Archive with 1 entries (1 files):
- antibiotics-3471034-supplementary.pdf
